# Supplementary material for: Green Extraction-Assisted Pseudo-Targeted Profile of Alkaloids in Lotus Seed Epicarp Based on UPLC-QTOF MS with IDA
Source: Foods. 2022 Apr 6;11(7):1056. doi: 10.3390/foods11071056 (PMC8997499; doi:10.3390/foods11071056)
Supplement: Supplementary file 1 [file foods-11-01056-s001.zip]

Archive with 1 entries (1 files):
- foods-1645896-SI.pdf
